# Supplementary material for: Chemical Composition Tables of Locally Available Ruminant Feeds in West Africa: A Systematic Review
Source: Animals (Basel). 2026 Apr 16;16(8):1215. doi: 10.3390/ani16081215 (PMC13113009; doi:10.3390/ani16081215)
Supplement: Supplementary file 1 [file animals-16-01215-s001.zip]

Archive with 1 entries (1 files):
- animals-4185770-supplementary.pdf
